# Supplementary material for: Exploration of Carotenoid-Producing Microorganisms from the Kuril-Kamchatka Trench and Their Antioxidant Potential
Source: Mar Drugs. 2026 Mar 11;24(3):105. doi: 10.3390/md24030105 (PMC13028206; doi:10.3390/md24030105)
Supplement: Supplementary file 1 [file marinedrugs-24-00105-s001.zip]

Archive with 1 entries (1 files):
- Supplementary Table S1. Information of all the carotenoid-producing microorganisms from the Kuril-Kamchatka Trench.xlsx
