# Supplementary material for: Exploration of Carotenoid-Producing Microorganisms from the Kuril-Kamchatka Trench and Their Antioxidant Potential
Source: Mar Drugs. 2026 Mar 11;24(3):105. doi: 10.3390/md24030105 (PMC13028206; doi:10.3390/md24030105)
Supplement: Supplementary file 1 [file marinedrugs-24-00105-s001.zip › Supplementary Table S1. Information of all the carotenoid-producing microorganisms from the Kuril-Kamchatka Trench.xlsx]

## Sheet: Sheet1
Supplementary Table S1. Information of all the carotenoid-producing microorganisms from the Kuril-Kamchatka Trench
Name	Depth (m)	Medium	Top-hit Taxon	Similarity	Accession numbers	Kingdom	Phylum	Class	Order	Family	Genus
KKT24	8397	R2A	Planococcus okeanokoites	99.35	PX312534	Bacteria	Bacillota	Bacilli	Bacillales	Planococcaceae	Planococcus
KKT33	8397	R2A	Planococcus okeanokoites	99.35	PX312538	Bacteria	Bacillota	Bacilli	Bacillales	Planococcaceae	Planococcus
KKT36	8397	2216E	Planococcus okeanokoites	98.88	PX312539	Bacteria	Bacillota	Bacilli	Bacillales	Planococcaceae	Planococcus
KKT38	9548	2216E	Spongiispira norvegica	100	PX312540	Bacteria	Pseudomonadota	Gammaproteobacteria	Oceanospirillales	Oceanospirillaceae	Spongiispira
KKT41	8397	2216E	Planococcus okeanokoites	99.86	PX312677	Bacteria	Bacillota	Bacilli	Bacillales	Planococcaceae	Planococcus
KKT42	8397	2216E	Exiguobacterium mexicanum	99.85	PX312541	Bacteria	Bacillota	Bacilli	Exiguobacteriales	Exiguobacteriaceae	Exiguobacterium
KKT43	8397	2216E	Planococcus okeanokoites	98.65	PX312667	Bacteria	Bacillota	Bacilli	Bacillales	Planococcaceae	Planococcus
KKT46	8397	R2A	Planococcus okeanokoites	98.76	PX312668	Bacteria	Bacillota	Bacilli	Bacillales	Planococcaceae	Planococcus
KKT52	8397	R2A	Planococcus okeanokoites	98.69	PX312544	Bacteria	Bacillota	Bacilli	Bacillales	Planococcaceae	Planococcus
KKT55	8397	2216E	Exiguobacterium mexicanum	98.76	PX312545	Bacteria	Bacillota	Bacilli	Exiguobacteriales	Exiguobacteriaceae	Exiguobacterium
KKT56	8397	2216E	Planococcus okeanokoites	98.99	PX312669	Bacteria	Bacillota	Bacilli	Bacillales	Planococcaceae	Planococcus
KKT58	8397	2216E	Planococcus okeanokoites	99.5	PX312546	Bacteria	Bacillota	Bacilli	Bacillales	Planococcaceae	Planococcus
KKT59	8397	2216E	Planococcus okeanokoites	99.65	PX312547	Bacteria	Bacillota	Bacilli	Bacillales	Planococcaceae	Planococcus
KKT61	8397	2216E	Planococcus okeanokoites	98.65	PX312670	Bacteria	Bacillota	Bacilli	Bacillales	Planococcaceae	Planococcus
KKT64	9294	2216E	Paracoccus maritimus	98.41	PX312548	Bacteria	Pseudomonadota	Alphaproteobacteria	Rhodobacterales	Rhodobacteraceae	Paracoccus
KKT65	9548	2216E	Planococcus okeanokoites	99.65	PX312549	Bacteria	Bacillota	Bacilli	Bacillales	Planococcaceae	Planococcus
KKT66	9548	2216E	Planococcus okeanokoites	99.5	PX312550	Bacteria	Bacillota	Bacilli	Bacillales	Planococcaceae	Planococcus
KKT67	8397	R2A	Planococcus okeanokoites	98.88	PX312551	Bacteria	Bacillota	Bacilli	Bacillales	Planococcaceae	Planococcus
KKT69	9548	2216E	Spongiispira norvegica	100	PX312552	Bacteria	Pseudomonadota	Gammaproteobacteria	Oceanospirillales	Oceanospirillaceae	Spongiispira
KKT70	8397	2216E	Exiguobacterium mexicanum	99.85	PX312553	Bacteria	Bacillota	Bacilli	Exiguobacteriales	Exiguobacteriaceae	Exiguobacterium
KKT71	8397	2216E	Planococcus okeanokoites	98.65	PX312678	Bacteria	Bacillota	Bacilli	Bacillales	Planococcaceae	Planococcus
KKT75	5951	2216E	Olleya namhaensis	99.78	PX312555	Bacteria	Bacteroidota	Flavobacteriia	Flavobacteriales	Flavobacteriaceae	Olleya
KKT76	8397	2216E	Planococcus okeanokoites	98.76	PX312671	Bacteria	Bacillota	Bacilli	Bacillales	Planococcaceae	Planococcus
KKT77	9143	R2A	Paracoccus maritimus	98.34	PX312556	Bacteria	Pseudomonadota	Alphaproteobacteria	Rhodobacterales	Rhodobacteraceae	Paracoccus
KKT79	9548	R2A	Sphingobium xenophagum	99.78	PX312557	Bacteria	Pseudomonadota	Alphaproteobacteria	Sphingomonadales	Sphingomonadaceae	Sphingobium
KKT80	9548	R2A	Kocuria rosea	99.78	PX312558	Bacteria	Actinomycetota	Actinomycetia	Micrococcales	Micrococcaceae	Kocuria
KKT81	9548	R2A	Sphingobium xenophagum	99.78	PX312559	Bacteria	Pseudomonadota	Alphaproteobacteria	Sphingomonadales	Sphingomonadaceae	Sphingobium
KKT84	9294	R2A	Planococcus okeanokoites	99.51	PX312560	Bacteria	Bacillota	Bacilli	Bacillales	Planococcaceae	Planococcus
KKT85	7305	R2A	Spongiispira norvegica	99.93	PX312561	Bacteria	Pseudomonadota	Gammaproteobacteria	Oceanospirillales	Oceanospirillaceae	Spongiispira
KKT87	9548	2216E	Kocuria rosea	99.57	PX312562	Bacteria	Actinomycetota	Actinomycetia	Micrococcales	Micrococcaceae	Kocuria
KKT88	9548	2216E	Sphingobium xenophagum	99.7	PX312563	Bacteria	Pseudomonadota	Alphaproteobacteria	Sphingomonadales	Sphingomonadaceae	Sphingobium
KKT89	9548	R2A	Planococcus okeanokoites	99.65	PX312564	Bacteria	Bacillota	Bacilli	Bacillales	Planococcaceae	Planococcus
KKT90	7305	R2A	Kocuria rosea	99.86	PX312565	Bacteria	Actinomycetota	Actinomycetia	Micrococcales	Micrococcaceae	Kocuria
KKT91	7305	R2A	Paracoccus maritimus	98.26	PX312566	Bacteria	Pseudomonadota	Alphaproteobacteria	Rhodobacterales	Rhodobacteraceae	Paracoccus
KKT92	7305	R2A	Sphingobium xenophagum	99.78	PX312567	Bacteria	Pseudomonadota	Alphaproteobacteria	Sphingomonadales	Sphingomonadaceae	Sphingobium
KKT95	7305	2216E	Paracoccus maritimus	98.41	PX312568	Bacteria	Pseudomonadota	Alphaproteobacteria	Rhodobacterales	Rhodobacteraceae	Paracoccus
KKT96	7305	2216E	Kocuria rosea	99.86	PX312569	Bacteria	Actinomycetota	Actinomycetia	Micrococcales	Micrococcaceae	Kocuria
KKT97	7305	2216E	Paracoccus maritimus	98.34	PX312570	Bacteria	Pseudomonadota	Alphaproteobacteria	Rhodobacterales	Rhodobacteraceae	Paracoccus
KKT98	7305	2216E	Kocuria rosea	99.64	PX312571	Bacteria	Actinomycetota	Actinomycetia	Micrococcales	Micrococcaceae	Kocuria
KKT99	7305	2216E	Kocuria rosea	99.86	PX312572	Bacteria	Actinomycetota	Actinomycetia	Micrococcales	Micrococcaceae	Kocuria
KKT100	7305	2216E	Arthrobacter subterraneus	99.78	PX312573	Bacteria	Actinomycetota	Actinomycetia	Micrococcales	Micrococcaceae	Arthrobacter
KKT101	7305	2216E	Sphingobium xenophagum	99.78	PX312574	Bacteria	Pseudomonadota	Alphaproteobacteria	Sphingomonadales	Sphingomonadaceae	Sphingobium
KKT103	9588	R2A	Flavobacterium kayseriense	99.35	PX312575	Bacteria	Bacteroidota	Flavobacteriia	Flavobacteriales	Flavobacteriaceae	Flavobacterium
KKT104	9588	R2A	Flavobacterium kayseriense	99.49	PX312576	Bacteria	Bacteroidota	Flavobacteriia	Flavobacteriales	Flavobacteriaceae	Flavobacterium
KKT105	9588	R2A	Paracoccus maritimus	98.34	PX312577	Bacteria	Pseudomonadota	Alphaproteobacteria	Rhodobacterales	Rhodobacteraceae	Paracoccus
KKT106	7305	R2A	Spongiispira norvegica	100	PX312578	Bacteria	Pseudomonadota	Gammaproteobacteria	Oceanospirillales	Oceanospirillaceae	Spongiispira
KKT108	9548	R2A	Kocuria rosea	99.78	PX312579	Bacteria	Actinomycetota	Actinomycetia	Micrococcales	Micrococcaceae	Kocuria
KKT110	7305	R2A	Spongiispira norvegica	99.58	PX312581	Bacteria	Pseudomonadota	Gammaproteobacteria	Oceanospirillales	Oceanospirillaceae	Spongiispira
KKT112	9294	R2A	Paracoccus maritimus	98.14	PX312582	Bacteria	Pseudomonadota	Alphaproteobacteria	Rhodobacterales	Rhodobacteraceae	Paracoccus
KKT113	8397	R2A	Planococcus okeanokoites	98.65	PX312676	Bacteria	Bacillota	Bacilli	Bacillales	Planococcaceae	Planococcus
KKT114	8397	R2A	Planococcus okeanokoites	98.76	PX312679	Bacteria	Bacillota	Bacilli	Bacillales	Planococcaceae	Planococcus
KKT115	9294	2216E	Planococcus okeanokoites	99.51	PX312583	Bacteria	Bacillota	Bacilli	Bacillales	Planococcaceae	Planococcus
KKT116	9294	2216E	Planococcus okeanokoites	99.44	PX312584	Bacteria	Bacillota	Bacilli	Bacillales	Planococcaceae	Planococcus
KKT117	9588	2216E	Planococcus okeanokoites	99.78	PX312672	Bacteria	Bacillota	Bacilli	Bacillales	Planococcaceae	Planococcus
KKT118	9294	2216E	Planococcus okeanokoites	99.45	PX312585	Bacteria	Bacillota	Bacilli	Bacillales	Planococcaceae	Planococcus
KKT119	9294	2216E	Planococcus okeanokoites	99.58	PX312586	Bacteria	Bacillota	Bacilli	Bacillales	Planococcaceae	Planococcus
KKT120	9548	R2A	Spongiispira norvegica	100	PX312587	Bacteria	Pseudomonadota	Gammaproteobacteria	Oceanospirillales	Oceanospirillaceae	Spongiispira
KKT121	9588	R2A	Paracoccus maritimus	98.19	PX312588	Bacteria	Pseudomonadota	Alphaproteobacteria	Rhodobacterales	Rhodobacteraceae	Paracoccus
KKT122	9294	R2A	Planococcus okeanokoites	99.44	PX312589	Bacteria	Bacillota	Bacilli	Bacillales	Planococcaceae	Planococcus
KKT123	7305	2216E	Exiguobacterium mexicanum	99.85	PX312590	Bacteria	Bacillota	Bacilli	Exiguobacteriales	Exiguobacteriaceae	Exiguobacterium
KKT124	9588	2216E	Sphingobium xenophagum	99.78	PX312591	Bacteria	Pseudomonadota	Alphaproteobacteria	Sphingomonadales	Sphingomonadaceae	Sphingobium
KKT125	7305	2216E	Exiguobacterium mexicanum	99.85	PX312592	Bacteria	Bacillota	Bacilli	Exiguobacteriales	Exiguobacteriaceae	Exiguobacterium
KKT126	7305	2216E	Spongiispira norvegica	99.93	PX312593	Bacteria	Pseudomonadota	Gammaproteobacteria	Oceanospirillales	Oceanospirillaceae	Spongiispira
KKT127	9548	R2A	Planococcus okeanokoites	98.76	PX312673	Bacteria	Bacillota	Bacilli	Bacillales	Planococcaceae	Planococcus
KKT128	8397	R2A	Planococcus okeanokoites	98.99	PX312680	Bacteria	Bacillota	Bacilli	Bacillales	Planococcaceae	Planococcus
KKT131	7305	2216E	Kocuria rosea	99.43	PX312594	Bacteria	Actinomycetota	Actinomycetia	Micrococcales	Micrococcaceae	Kocuria
KKT132	9294	R2A	Planococcus okeanokoites	100	PX312595	Bacteria	Bacillota	Bacilli	Bacillales	Planococcaceae	Planococcus
KKT133	9294	R2A	Spongiispira norvegica	100	PX312596	Bacteria	Pseudomonadota	Gammaproteobacteria	Oceanospirillales	Oceanospirillaceae	Spongiispira
KKT134	8397	R2A	Planococcus okeanokoites	98.69	PX312674	Bacteria	Bacillota	Bacilli	Bacillales	Planococcaceae	Planococcus
KKT135	8397	R2A	Planococcus okeanokoites	98.76	PX312681	Bacteria	Bacillota	Bacilli	Bacillales	Planococcaceae	Planococcus
KKT136	9294	R2A	Paracoccus marcusii	100	PX312597	Bacteria	Pseudomonadota	Alphaproteobacteria	Rhodobacterales	Rhodobacteraceae	Paracoccus
KKT137	8397	R2A	Planococcus okeanokoites	98.67	PX312675	Bacteria	Bacillota	Bacilli	Bacillales	Planococcaceae	Planococcus
KKT138	9588	2216E	Exiguobacterium mexicanum	99.85	PX312598	Bacteria	Bacillota	Bacilli	Exiguobacteriales	Exiguobacteriaceae	Exiguobacterium
KKT140	7305	2216E	Kocuria rosea	99.78	PX312600	Bacteria	Actinomycetota	Actinomycetia	Micrococcales	Micrococcaceae	Kocuria
KKT141	7305	2216E	Kocuria rosea	99.71	PX312601	Bacteria	Actinomycetota	Actinomycetia	Micrococcales	Micrococcaceae	Kocuria
KKT142	7305	2216E	Exiguobacterium mexicanum	99.85	PX312602	Bacteria	Bacillota	Bacilli	Exiguobacteriales	Exiguobacteriaceae	Exiguobacterium
KKT143	9594	2216E	Aurantimonas endophytica	99.48	PX312603	Bacteria	Pseudomonadota	Alphaproteobacteria	Hyphomicrobiales	Aurantimonadaceae	Aureimonas
KKT144	7305	R2A	Paracoccus maritimus	98.13	PX312604	Bacteria	Pseudomonadota	Alphaproteobacteria	Rhodobacterales	Rhodobacteraceae	Paracoccus
KKT148	9588	2216E	Spongiispira norvegica	99.86	PX312607	Bacteria	Pseudomonadota	Gammaproteobacteria	Oceanospirillales	Oceanospirillaceae	Spongiispira
KKT151	9588	2216E	Paracoccus pueri	99.92	PX312608	Bacteria	Pseudomonadota	Alphaproteobacteria	Rhodobacterales	Rhodobacteraceae	Paracoccus
KKT157	9588	2216E	Paracoccus maritimus	98.04	PX312612	Bacteria	Pseudomonadota	Alphaproteobacteria	Rhodobacterales	Rhodobacteraceae	Paracoccus
KKT159	7305	2216E	Arthrobacter subterraneus	100	PX312614	Bacteria	Actinomycetota	Actinomycetia	Micrococcales	Micrococcaceae	Arthrobacter
KKT161	7305	2216E	Kocuria rosea	99.79	PX312616	Bacteria	Actinomycetota	Actinomycetia	Micrococcales	Micrococcaceae	Kocuria
KKT165	9294	2216E	Paracoccus marcusii	100	PX312618	Bacteria	Pseudomonadota	Alphaproteobacteria	Rhodobacterales	Rhodobacteraceae	Paracoccus
KKT169	9294	R2A	Planococcus okeanokoites	99.5	PX312619	Bacteria	Bacillota	Bacilli	Bacillales	Planococcaceae	Planococcus
KKT170	9594	R2A	Kocuria rosea	99.71	PX312620	Bacteria	Actinomycetota	Actinomycetia	Micrococcales	Micrococcaceae	Kocuria
KKT181	9341	R2A	Paracoccus maritimus	98.34	PX312625	Bacteria	Pseudomonadota	Alphaproteobacteria	Rhodobacterales	Rhodobacteraceae	Paracoccus
KKT182	9588	R2A	Kocuria rosea	100	PX312626	Bacteria	Actinomycetota	Actinomycetia	Micrococcales	Micrococcaceae	Kocuria
KKT183	9588	R2A	Arthrobacter parietis	99.93	PX312627	Bacteria	Actinomycetota	Actinomycetia	Micrococcales	Micrococcaceae	Arthrobacter
KKT184	7305	R2A	Sphingobium xenophagum	98.81	PX312628	Bacteria	Pseudomonadota	Alphaproteobacteria	Sphingomonadales	Sphingomonadaceae	Sphingobium
KKT185	7305	R2A	Kocuria rosea	100	PX312629	Bacteria	Actinomycetota	Actinomycetia	Micrococcales	Micrococcaceae	Kocuria
KKT186	7305	R2A	Kocuria rosea	99.93	PX312630	Bacteria	Actinomycetota	Actinomycetia	Micrococcales	Micrococcaceae	Kocuria
KKT187	9588	R2A	Kocuria rosea	100	PX312631	Bacteria	Actinomycetota	Actinomycetia	Micrococcales	Micrococcaceae	Kocuria
KKT192	9594	2216E	Aurantimonas endophytica	99.85	PX312633	Bacteria	Pseudomonadota	Alphaproteobacteria	Hyphomicrobiales	Aurantimonadaceae	Aureimonas
KKT193	9588	2216E	Paracoccus maritimus	98.35	PX312634	Bacteria	Pseudomonadota	Alphaproteobacteria	Rhodobacterales	Rhodobacteraceae	Paracoccus
KKT201	9548	2216E	Spongiispira norvegica	99.86	PX312638	Bacteria	Pseudomonadota	Gammaproteobacteria	Oceanospirillales	Oceanospirillaceae	Spongiispira
KKT202	9294	2216E	Paracoccus marcusii	100	PX312639	Bacteria	Pseudomonadota	Alphaproteobacteria	Rhodobacterales	Rhodobacteraceae	Paracoccus
KKT203	7305	2216E	Sphingobium xenophagum	99	PX312640	Bacteria	Pseudomonadota	Alphaproteobacteria	Sphingomonadales	Sphingomonadaceae	Sphingobium
KKT205	8397	2216E	Exiguobacterium mexicanum	99.65	PX312642	Bacteria	Bacillota	Bacilli	Exiguobacteriales	Exiguobacteriaceae	Exiguobacterium
KKT206	7305	R2A	Sphingobium xenophagum	98.68	PX312643	Bacteria	Pseudomonadota	Alphaproteobacteria	Sphingomonadales	Sphingomonadaceae	Sphingobium
KKT208	7305	R2A	Paracoccus maritimus	98.42	PX312644	Bacteria	Pseudomonadota	Alphaproteobacteria	Rhodobacterales	Rhodobacteraceae	Paracoccus
KKT209	7305	R2A	Paracoccus maritimus	98.34	PX312645	Bacteria	Pseudomonadota	Alphaproteobacteria	Rhodobacterales	Rhodobacteraceae	Paracoccus
KKT212	9578	R2A	Planococcus okeanokoites	99.3	PX312687	Bacteria	Bacillota	Bacilli	Bacillales	Planococcaceae	Planococcus
KKT213	9294	2216E	Kocuria rosea	100	PX312646	Bacteria	Actinomycetota	Actinomycetia	Micrococcales	Micrococcaceae	Kocuria
KKT214	8397	2216E	Exiguobacterium mexicanum	99.86	PX312647	Bacteria	Bacillota	Bacilli	Exiguobacteriales	Exiguobacteriaceae	Exiguobacterium
KKT215	8397	2216E	Exiguobacterium mexicanum	99.86	PX312648	Bacteria	Bacillota	Bacilli	Exiguobacteriales	Exiguobacteriaceae	Exiguobacterium
KKT216	9294	R2A	Kocuria rosea	99.86	PX312649	Bacteria	Actinomycetota	Actinomycetia	Micrococcales	Micrococcaceae	Kocuria
KKT219	7305	2216E	Kocuria rosea	100	PX312651	Bacteria	Actinomycetota	Actinomycetia	Micrococcales	Micrococcaceae	Kocuria
KKT221	8397	R2A	Kocuria rosea	100	PX312652	Bacteria	Actinomycetota	Actinomycetia	Micrococcales	Micrococcaceae	Kocuria
KKT222	8397	R2A	Paracoccus marcusii	100	PX312653	Bacteria	Pseudomonadota	Alphaproteobacteria	Rhodobacterales	Rhodobacteraceae	Paracoccus
KKT223	9294	R2A	Kocuria rosea	99.86	PX312654	Bacteria	Actinomycetota	Actinomycetia	Micrococcales	Micrococcaceae	Kocuria
KKT224	9548	2216E	Kocuria rosea	99.78	PX312655	Bacteria	Actinomycetota	Actinomycetia	Micrococcales	Micrococcaceae	Kocuria
KKT225	5951	2216E	Citricoccus parietis	100	PX312656	Bacteria	Actinomycetota	Actinomycetia	Micrococcales	Micrococcaceae	Citricoccus
KKT226	5951	2216E	Citricoccus parietis	100	PX312657	Bacteria	Actinomycetota	Actinomycetia	Micrococcales	Micrococcaceae	Citricoccus
KKT228	5951	R2A	Citricoccus alkalitolerans	100	PX312658	Bacteria	Actinomycetota	Actinomycetia	Micrococcales	Micrococcaceae	Citricoccus
KKT230	9294	R2A	Kocuria rosea	99.86	PX312659	Bacteria	Actinomycetota	Actinomycetia	Micrococcales	Micrococcaceae	Kocuria
KKT231	9588	2216E	Exiguobacterium mexicanum	100	PX312660	Bacteria	Bacillota	Bacilli	Exiguobacteriales	Exiguobacteriaceae	Exiguobacterium
KKT232	9588	2216E	Kocuria rosea	99.93	PX312661	Bacteria	Actinomycetota	Actinomycetia	Micrococcales	Micrococcaceae	Kocuria
KKT233	9548	R2A	Kocuria rosea	99.93	PX312662	Bacteria	Actinomycetota	Actinomycetia	Micrococcales	Micrococcaceae	Kocuria
KKT239	9294	R2A	Planococcus okeanokoites	99.78	PX312663	Bacteria	Bacillota	Bacilli	Bacillales	Planococcaceae	Planococcus
KKT240	5951	R2A	Planococcus okeanokoites	99.93	PX312664	Bacteria	Bacillota	Bacilli	Bacillales	Planococcaceae	Planococcus
KKT241	5951	R2A	Planococcus okeanokoites	99.93	PX312683	Bacteria	Bacillota	Bacilli	Bacillales	Planococcaceae	Planococcus
KKT243	5951	R2A	Planococcus okeanokoites	99.51	PX312684	Bacteria	Bacillota	Bacilli	Bacillales	Planococcaceae	Planococcus
KKT245	5951	R2A	Planococcus okeanokoites	99.93	PX312685	Bacteria	Bacillota	Bacilli	Bacillales	Planococcaceae	Planococcus
